# Supplementary material for: Changes in the oral status and periodontal pathogens in a Sardinian rural community from pre-industrial to modern time
Source: Sci Rep. 2022 Sep 23;12:15895. doi: 10.1038/s41598-022-20193-9 (PMC9508227; doi:10.1038/s41598-022-20193-9)
Supplement: Supplementary file 2 — Supplementary Table S1. [file 41598_2022_20193_MOESM2_ESM.xlsx]

## Sheet: Sheet1
	Table S1. Description of the teeth samples extracted from 12 historical individuals living in pre-industrial time (historic group) and from 26 inviduals living in modern time (modern group)
	Period	Subject	Identification n°	Teeth position#	Jaw position	Presence of dental calculus	Age*	Sex§
	Historic group n=12	1	O1	33	lower left	present	18.4	M
			O2	34	lower left	present
			O3	35	lower left	present
			O4	36	lower left	present
			O5	37	lower left	present
			O6	38	lower left	present
			O7	44	lower right	present
			O8	45	lower right	present
			O9	47	lower right	nd
		2	O10	36	lower left	present		F
			O11	37	lower left	present
			O12	46	lower right	present	nd
			O13	47	lower right	present
			O14	48	lower right	present
		3	O15	36	lower left	present		F
			O16	37	lower left	nd
			O17	38	lower right
			O18	46	lower right	present	nd
			O19	47	lower right	present
			O20	48	lower right	present
		4	O21	31	lower left	present	32.4	M
			O22	32	lower left	present
			O23	33	lower left	present
			O24	34	lower left	present
			O25	41	lower right	present
			O26	42	lower right	present
			O27	44	lower right	present
		5	O28	31	lower left	present	39.7	F
			O29	32	lower left	present
			O30	33	lower left	present
			O31	34	lower left	present
			O32	35	lower left	present
			O33	41	lower right	present
			O34	42	lower right	present
			O35	43	lower right	present
			O36	44	lower right	present
		6	O37	47	lower right	present	nd	F
			O38	48	lower right	present
		7	O39	37	lower left	present	33.9	M
			O40	41	lower right	present
			O41	42	lower right	present
			O42	43	lower right	present
		8	O43	34	lower left	present		F
			O44	36	lower left	present
			O45	37	lower left	present	22
			O46	38	lower left	present
		9	O47	37	lower left	present	nd	M
			O48	38	lower left	nd
		10	O49	25	upper left	present	nd	F
		11	O50	17	upper right	present	nd	F
		12	O51	15	upper right	present	nd	M
	Modern group n=26	1	P1		lower left	dental plaque	48	M
		2	P2		upper left	dental plaque	21	M
		3	P3		upper right	dental plaque	45	F
		4	P4		upper right	dental plaque	50	M
		5	P5		upper right	dental plaque	26	F
		6	P6		lower right	dental plaque	72	F
		7	P7		lower right	dental plaque	72	F
		8	P8		lower right	dental plaque	55	M
		9	P9		upper right	dental plaque	61	M
		10	P10		lower left	dental plaque	21	M
		11	P11		upper right	dental plaque	28	F
		12	P12		lower left	dental plaque	39	F
		13	P13		lower left	dental plaque	51	F
		14	P14		upper right	dental plaque	51	F
		15	P15		lower left	dental plaque	57	F
		16	P16		lower right	dental plaque	64	M
		17	P17		lower right	dental plaque	60	M
		18	P18		lower right	dental plaque	37	F
		19	P19		lower right	dental plaque	75	M
		20	P20		lower left	dental plaque	67	F
		21	P21		upper right	dental plaque	17	M
		22	P22		upper right	dental plaque	75	M
		23	P23		lower left	dental plaque	25	M
		24	P24		lower right	dental plaque	68	F
		25	P25		lower left	dental plaque	67	F
		26	P26		lower left	dental plaque	21	F
	# FDI World Dental Federation notation
	* Determination age methods according to Cameriere’s method based on morphological variations of teeth, evaluable only on monoradicular tooth32
	nd = not detectable
	§ Genetic sex typing (Fazi, et al)31
	nd = not detectable
	Reference
	Cameriere, R., De Angelis, D., Ferrante, L., Scarpino, F. & Cingolani, M. Age estimation in children by measurement of open apices in teeth: A European formula. International Journal of Legal Medicine 121, 449–453 (2007)
	Fazi, A., Gobeski, B. & Foran, D. Development of two highly sensitive forensic sex determination assays based on human DYZ1 and Alu repetitive DNA elements. Elec-trophoresis 35, 3028–3035 (2014).
